# Supplementary material for: Synovial Fluid-Derived Extracellular Vesicles of Patients with Arthritides Contribute to Hippocampal Synaptic Dysfunctions and Increase with Mood Disorders Severity in Humans
Source: Cells. 2022 Jul 23;11(15):2276. doi: 10.3390/cells11152276 (PMC9331474; doi:10.3390/cells11152276)
Supplement: Supplementary file 1 [file cells-11-02276-s001.zip]

Archive with 1 entries (1 files):
- cells-1776069-supplementary.pdf
